# Supplementary material for: Evaluation of circulating microRNAs as non-invasive biomarkers in the diagnosis of ovarian cancer: a case–control study
Source: Arch Gynecol Obstet. 2021 Dec 10;306(1):151–63. doi: 10.1007/s00404-021-06287-1 (PMC9300512; doi:10.1007/s00404-021-06287-1)
Supplement: Supplementary file 2 — (Additional file 2.csv): Raw data. Shows ΔCt values of five cell culture sets (1–5) intra- and extracellularly of the three cell lines EFO-27, OAW-42 and SK-OV-3 under all analyzed treatments (untreated (N), hypoxia (Hx) and acidosis (Ac)) (CSV 11 KB) [file 404_2021_6287_MOESM2_ESM.csv]

Type	Set	compartment	cell line	treatment	let-7a	let-7d	miR-10a	miR-15a	miR-15b	miR-19b	miR-20a	miR-21	miR-100	miR-125b	miR-155	miR-222
delta-cT	1	intra	SK-OV-3	N	2,686389	2,541479	0,17382	0,609487	1,352537	0,657776	0,596944	7,040453	0,676269	0,622294		0,572627
delta-cT	1	intra	SK-OV-3	Hx	2,729971	2,512085	0,127528	0,420123	1,132009	0,472664	0,81727	4,920774	0,546724	0,456563		0,66383
delta-cT	1	intra	SK-OV-3	Ac	2,914244	2,814974	0,174721	0,464298	1,487739			9,145877	0,713567	0,643103		0,643103
delta-cT	1	intra	EFO-27	N	6,761383	6,576493	0,640521	0,57727	2,124787	0,56539	0,516671	25,943808	0,538612			2,038232
delta-cT	1	intra	EFO-27	Hx	7,250925	6,765353	0,649844	0,772799	2,247257	0,499364	0,585672	29,003702	0,475714			2,262888
delta-cT	1	intra	EFO-27	Ac	7,535384	6,651506	0,694324	0,814328	2,384491	0,587916	0,497815	31,640075	0,533545			2,240283
delta-cT	1	intra	OAW-42	N	3,232203	3,300118	0,072923	0,548102	1,72013	0,467331	0,38489	21,002914	0,555754	0,921795		1,127023
delta-cT	1	intra	OAW-42	Hx	2,038805	2,155053		1,100168	2,475506		1,45168	3,111744	0,456195	1,012361		1,942243
delta-cT	1	intra	OAW-42	Ac	3,75004	3,498911	0,04996	1,040232	1,689863	0,305005	0,399677	25,227161	0,573119	0,93751		1,237052
delta-cT	1	extra	SK-OV-3	N	0,323748	0,674993	0,028222	977,49382	4,73362	0,175914	4,604179	0,221126	0,027833	0,032644	0,718442	0,19929
delta-cT	1	extra	SK-OV-3	Hx	0,970389	0,165699	0,024461	56,361381	0,407998	1,307341	0,77198	2,802346	0,07571	0,136468	0,05504	0,362646
delta-cT	1	extra	SK-OV-3	Ac	0,74879	0,813736	0,029824	336,073399	0,981209	0,629655	5,214875	1,022877	0,035222	0,023078	0,848292	0,185904
delta-cT	1	extra	EFO-27	N	0,334507	0,795597	0,067457	1243,430409	3,317531	0,152842	4,993703	0,742318	0,010453	0,085978	0,697425	0,119917
delta-cT	1	extra	EFO-27	Hx	0,398989	0,719178	0,012642	817,129786	2,272722	0,218306	4,15377	0,600577		0,033133	0,340192	0,067191
delta-cT	1	extra	EFO-27	Ac	0,095427	1,424583	0,031262	942,624476	2,567812	0,086004	10,781899	0,183079	0,013702	0,062523	0,463467
delta-cT	1	extra	OAW-42	N	0,11744	0,279322	0,023035	377,41292	1,356604	0,074325	3,20428	0,102949	0,021793		0,510506	0,057114
delta-cT	1	extra	OAW-42	Hx	0,634465	4,97126	0,526174	2458,583174	12,325818	0,71381	23,81191	3,168086	0,142953	0,257673	105,683874	0,359387
delta-cT	1	extra	OAW-42	Ac	0,014885	0,933033		158,682586	1,042466	0,108819	19,159659	0,279322	0,01209		0,373712	0,005759
delta-cT	2	intra	SK-OV-3	N	3,521975	1,420486	0,171512	0,094495	3,57114	0,142239	0,568954	4,844624	0,82153	1,106793		0,471845
delta-cT	2	intra	SK-OV-3	Hx	3,759293	1,613799	0,176833	0,110373	3,581245	0,204541	0,77403	6,366327	0,852907	1,00032		0,659965
delta-cT	2	intra	SK-OV-3	Ac	3,951804	1,604931	0,193783	0,096222	2,680517	0,285688	0,583381	6,201045	0,733318	1,022791		0,59564
delta-cT	2	intra	EFO-27	N	8,099392	4,134789	0,449943	0,15798	6,31076	0,140419	0,258424	2,923737	0,041172			3,7524
delta-cT	2	intra	EFO-27	Hx	3,656911	1,866875	0,205987	0,194876	7,113825	0,285315	0,692855	3,581653	0,03796			2,990995
delta-cT	2	intra	EFO-27	Ac	3,842803	1,921401	0,155196	0,160668	6,242651	0,346796	0,3444	2,102577	0,042457			3,368623
delta-cT	2	intra	OAW-42	N	1,508814	0,884795	0,020666	0,118537	6,248087	0,464392	0,254091	1,909791	0,082665	1,183791		1,819339
delta-cT	2	intra	OAW-42	Hx	2,420437	1,279223	0,019988	0,130785	5,918647	0,219953	0,239031	2,523223	0,128093	1,244242		2,211871
delta-cT	2	intra	OAW-42	Ac	1,446613	0,842459	0,025607	0,332789	5,361656	0,356674	0,684289	5,32462	0,143854	1,456675		1,843795
delta-cT	2	extra	SK-OV-3	N	2,009905	1,107362	0,211265	3684,178126	3,356894	0,187782	3,673428	0,505971	0,019066	0,124751	48,072073	0,066853
delta-cT	2	extra	SK-OV-3	Hx	0,588227	1,243534	0,191371	6674,507468	5,221432	0,942422	3,822312	3,848899		0,286071	4,771509	0,382742
delta-cT	2	extra	SK-OV-3	Ac	0,485304	0,573141	0,011899	3140,897394	2,802979	0,681583	2,942334	1,713518		0,206894	1,011826	0,201236
delta-cT	2	extra	EFO-27	N	0,343451	0,456339	0,103534	3322,785115	2,884212	0,282863	3,93995	0,397266	0,078464	0,154768	3,701673
delta-cT	2	extra	EFO-27	Hx	0,287675	0,522142		3332,788503	2,953681	0,161826	4,539439	0,780524	0,041883	0,01927	4,324442	0,052284
delta-cT	2	extra	EFO-27	Ac	0,358487	3,434249	0,217637	10809,36917	9,781086	0,56644	16,564178	1,474264			7,361474
delta-cT	2	extra	OAW-42	N	0,37896	1,958999		9217,223326	8,056295	0,417578	11,236466	1,434071			3,387255
delta-cT	2	extra	OAW-42	Hx	0,103473	1,555437	0,030977	4895,769633	4,682633	0,531197	5,341778	5,646355		0,064138	4,650288	0,106382
delta-cT	2	extra	OAW-42	Ac	3,553064	0,919591	0,846196	83,231837	2,885985	1,163978	3,1363	238,701458	0,303352	3,455905	0,179128	0,303352
delta-cT	3	intra	SK-OV-3	N	3,40691	1,4727	0,148493	0,095952	2,375883	0,284887	0,73635	8,624637	0,985183	0,845844		0,492592
delta-cT	3	intra	SK-OV-3	Hx	3,373639	1,438241	0,136248	0,100433	2,721318	0,240533	0,81468	9,947306	0,81468	0,879226		0,501495
delta-cT	3	intra	SK-OV-3	Ac	3,441087	1,387862	0,174689	0,097589	2,571953	0,297893	0,738599	11,654896	0,854329	0,854329		0,595785
delta-cT	3	intra	EFO-27	N	7,635498	3,662229	1,008857	0,252214	3,844303	0,164109	0,703549	38,658726	0,057222	0,016207		2,833769
delta-cT	3	intra	EFO-27	Hx	7,201136	4,222872	0,925448	0,211426	4,107397	0,163598	0,565745	34,732742	0,044756	0,010808		2,844597
delta-cT	3	intra	EFO-27	Ac	7,120442	2,993777	0,980756	0,238484	3,763218	0,148854	0,81336	40,001073	0,051903	0,011533		3,462867
delta-cT	3	intra	OAW-42	N	3,530167	1,958483	0,070303	0,171911	2,265354	0,149658	0,486239	29,237266	0,253444	1,394489		1,413955
delta-cT	3	intra	OAW-42	Hx	3,29718	1,867661	0,064759	0,14775	2,641272	0,150855	0,432638	25,302932	0,233458	1,293458		1,386293
delta-cT	3	intra	OAW-42	Ac	3,705755	1,802211	0,065597	0,149661	2,789038	0,142573	0,476242	36,246447	0,253449	1,547316		1,356386
delta-cT	3	extra	SK-OV-3	N	6,383964	2,487079	0,249041	9,743584	0,935917	0,390786	1,082564	13,310128	0,427635	0,935917	0,013739	0,219829
delta-cT	3	extra	SK-OV-3	Hx	5,171016	1,705799	0,223826	5,898908	0,993401	0,664549	0,742492	4,892079	0,637478	1,301746	0,004045	0,268027
delta-cT	3	extra	SK-OV-3	Ac	3,655598	1,319606	0,194806	4,993694	0,882769	0,414691	0,702275	7,569025	0,637328	1,02819	0,002981	0,197525
delta-cT	3	extra	EFO-27	N	4,487114	2,322676	1,700298	64,704212	1,886599	0,315517	0,48491	50,765896	0,016698	0,044372	0,101236	1,419898
delta-cT	3	extra	EFO-27	Hx	5,347249	2,217289	3,13572	12,985206	3,291618	0,237961	0,731433	155,287401	0,010963	0,015612	0,03255	1,7157
delta-cT	3	extra	EFO-27	Ac	12,48771	4,006762	5,948133	3,345999	4,898829	0,316974	0,571346	198,42321	0,023723	0,00686	0,010839	1,276715
delta-cT	3	extra	OAW-42	N	1,464623	0,712286	0,346404	117,827243	2,189391	0,248364	0,673864	80,478379	0,119123	2,174267	0,07487	1,240163
delta-cT	3	extra	OAW-42	Hx	0,786223	0,62982	0,406975	93,248658	2,36692	0,351845	0,8907	41,441694	0,304183	2,334334	0,120159	0,780792
delta-cT	3	extra	OAW-42	Ac	3,146958	0,942104	0,684897	68,781947	2,435061	1,950654	3,280596	155,843918	0,439507	4,06698	0,261332	0,335401
delta-cT	4	intra	SK-OV-3	N	3,338642	1,433221	0,197409	0,080173	2,530218	0,098705	0,432047	2,393732	1,071225	1,789134		0,320692
delta-cT	4	intra	SK-OV-3	Hx	3,841094	1,626214	0,259089	0,087263	2,951641	0,146759	0,61622	4,116783	1,367478	1,881023		0,321194
delta-cT	4	intra	SK-OV-3	Ac	3,367708	1,46588	0,216399	0,077577	2,64225	0,088497	0,579053	3,535139	1,198946	1,604103		0,293568
delta-cT	4	intra	EFO-27	N	11,318073	4,660732	1,659279	0,246653	4,725793	0,19352	0,578567	44,034319	0,059151	0,01607		2,463239
delta-cT	4	intra	EFO-27	Hx	10,668423	4,840899	1,912255	0,274576	4,24356	0,268925	0,5845	59,107734	0,044665	0,007841		2,305812
delta-cT	4	intra	EFO-27	Ac	52,345732	28,442966	10,056107		6,543216		5,81589
delta-cT	4	intra	OAW-42	N	3,7462	1,688132	0,083936	0,140187	3,306782	0,106981	0,37253	18,836095	0,315438	1,75982		1,772061
delta-cT	4	intra	OAW-42	Hx	3,216903	1,564469	0,052037	0,097779	3,26181	0,055772	0,354946	10,307858	0,235806	1,797102		1,553662
delta-cT	4	intra	OAW-42	Ac
delta-cT	4	extra	SK-OV-3	N	4,017854	3,82756	0,930724	19,513831	1,861448	0,377991	2,801938	11,285709	5,30159	0,827267	0,079463	0,020709
delta-cT	4	extra	SK-OV-3	Hx	2,63458	2,358015	1,012255	13,61923	1,982847	0,636209	3,42849	16,196085	5,196619	1,633055	0,038409	0,04412
delta-cT	4	extra	SK-OV-3	Ac	2,35654	2,065756	0,672064	5,451564	1,289373	0,609911	2,783056	10,978964	1,861764	1,170131	0,021148	0,039464
delta-cT	4	extra	EFO-27	N	0,882393	0,701976	3,889255	13,923925	0,979077	2,41077	1,319045	23,909201	0,093395	0,161487	0,050049	0,081305
delta-cT	4	extra	EFO-27	Hx	0,816532	0,672489	3,857274	20,643013	0,810892	2,358029	1,203788	25,238979	0,080637	0,178944	0,049983	0,091352
delta-cT	4	extra	EFO-27	Ac	0,662985	0,177642	4,047547	599,263992	1,471256	1,609986	0,944124	26,668188	0,024982	0,102029	0,39149	0,246054
delta-cT	4	extra	OAW-42	N	1,387357	0,987833	0,571307	5,036213	0,764368	2,680197	1,358806	22,821778	0,464046	1,34942	0,029003	0,160689
delta-cT	4	extra	OAW-42	Hx	0,885117	0,319512	0,317305	193,198492	1,089707	4,298818	0,942092	20,734193	0,337729	1,541078	0,152189	0,377341
delta-cT	4	extra	OAW-42	Ac	0,909054	0,642798	0,433	2,87276	1,276716	2,017317	1,321739	19,595325	0,511369	0,75914	0,021233	0,225694
delta-cT	5	intra	SK-OV-3	N	2,487892	0,942735	0,179857	0,069585	2,020796	0,172531	0,541459	5,999839	0,744799	0,85555		0,326448
delta-cT	5	intra	SK-OV-3	Hx	1,987925	0,790734	0,165083	0,058772	1,671639	0,281511	0,595125	5,820986	0,688374	0,841633		0,248491
delta-cT	5	intra	SK-OV-3	Ac	2,238245	0,890303	0,180788	0,058817	1,935046	0,135125	0,421139	7,024367	0,629539	0,802386		0,361575
delta-cT	5	intra	EFO-27	N	7,166187	2,97153	1,933488	0,19227	3,735252	0,173283	0,426674	36,031972	0,050457	0,010389		2,380403
delta-cT	5	intra	EFO-27	Hx	7,700427	3,041828	2,106632	0,187497	3,958458	0,163225	0,433751	37,399274	0,052736	0,008698		2,403169
delta-cT	5	intra	EFO-27	Ac	7,972085	3,215308	2,226777	0,177385	4,155313	0,130757	0,42483	30,378045	0,050941	0,009786		2,386601
delta-cT	5	intra	OAW-42	N	3,175702	1,461121	0,052814	0,130949	2,983644	0,132777	0,419597	24,540206	0,34798	1,598895		2,066337
delta-cT	5	intra	OAW-42	Hx	3,72197	1,68888	0,065884	0,1264	2,960963	0,143196	0,428114	27,210029	0,347737	0,001696		2,122944
delta-cT	5	intra	OAW-42	Ac	3,43259	1,525516	0,048004	0,111824	2,78813	0,105792	0,466289	35,000356	0,303401	1,546812		1,904349
delta-cT	5	extra	SK-OV-3	N	6,199237	3,511508	46,272743	2,0029	5,472085	4,323173	3,842621		9,139345	6,373522	0,026869	1,387118
delta-cT	5	extra	SK-OV-3	Hx	4,778118	2,525279	34,450252	1,835843	4,306281	7,70846	3,497787	125,926894	7,980298	6,047935	0,013854	1,511984
delta-cT	5	extra	SK-OV-3	Ac	3,499348	2,42349	29,590988	1,901432	4,308202	3,750508	3,427332	139,786961	5,606444	6,050633	0,010076	1,421177
delta-cT	5	extra	EFO-27	N	1,136211	0,413005	3,492429	4,24049	1,314242	4,096043	1,323383	39,239396	0,030065	0,044632	0,041643	0,729121
delta-cT	5	extra	EFO-27	Hx	3,77088	1,168697	2,453602	1,128887	1,479286	0,47136	0,771053	96,663618	0,01473	0,01692	0,041953	0,319724
delta-cT	5	extra	EFO-27	Ac	1,952687	0,821004	4,244105	1,469638	2,258649	3,423472	3,306856	73,285727	0,022647	0,020695	0,008582	0,388358
delta-cT	5	extra	OAW-42	N	2,90522	0,794791	0,589943	1,611772	1,877285	0,840108	1,403129	61,761997	0,265843	1,727454	0,049674	0,202873
delta-cT	5	extra	OAW-42	Hx	2,862595	0,822065	0,593502	1,451278	2,081067	0,964146	1,678676	61,27912	0,269307	2,169441	0,014961	0,224895
delta-cT	5	extra	OAW-42	Ac	1,821456	0,724517	0,481328	1,324173	2,558134	1,324173	2,386824	60,342061	0,34035	2,685316	0,005245	0,407562
