# Supplementary material for: Evaluation of circulating microRNAs as non-invasive biomarkers in the diagnosis of ovarian cancer: a case–control study
Source: Arch Gynecol Obstet. 2021 Dec 10;306(1):151–63. doi: 10.1007/s00404-021-06287-1 (PMC9300512; doi:10.1007/s00404-021-06287-1)
Supplement: Supplementary file 3 — Supplementary Additional file 3 (Additional file 3.txt): Results generated by R. Shows relative expression levels, confidence intervals and p values of each cell line after the statistical analysis generated by R (TXT 15 KB) [file 404_2021_6287_MOESM3_ESM.txt]

Model (all analyses):

lm(formula = log(x) ~ cell.line + cell.line:treatment + compartment:cell.line
                    + compartment:treatment + compartment:cell.line:treatment)

Intercept corresponds to cell.line=EFO-27, treatment=N, compartment=intra

_________________________________________________________________________


*** let7a

$ConfidenceIntervals
                                               est   LL    UL p.value
(Intercept)                                   8.06 3.22 20.18   0.000
cell.lineOAW-42                               0.36 0.10  1.32   0.127
cell.lineSK-OV-3                              0.38 0.10  1.39   0.148
cell.lineEFO-27:treatmentAc                   1.20 0.33  4.41   0.780
cell.lineOAW-42:treatmentAc                   0.99 0.25  3.94   0.993
cell.lineSK-OV-3:treatmentAc                  1.02 0.28  3.75   0.974
cell.lineEFO-27:treatmentHx                   0.86 0.23  3.14   0.817
cell.lineOAW-42:treatmentHx                   0.99 0.27  3.63   0.988
cell.lineSK-OV-3:treatmentHx                  1.00 0.27  3.66   0.997
cell.lineEFO-27:compartmentextra              0.11 0.03  0.40   0.001
cell.lineOAW-42:compartmentextra              0.26 0.07  0.97   0.048
cell.lineSK-OV-3:compartmentextra             0.83 0.23  3.03   0.775
treatmentAc:compartmentextra                  0.84 0.13  5.28   0.854
treatmentHx:compartmentextra                  1.51 0.24  9.49   0.660
cell.lineOAW-42:treatmentAc:compartmentextra  1.21 0.09 16.87   0.889
cell.lineSK-OV-3:treatmentAc:compartmentextra 0.74 0.06  9.97   0.823
cell.lineOAW-42:treatmentHx:compartmentextra  0.58 0.04  7.80   0.683
cell.lineSK-OV-3:treatmentHx:compartmentextra 0.54 0.04  7.25   0.644


*** let7d

$ConfidenceIntervals
                                               est   LL   UL p.value
(Intercept)                                   4.25 2.30 7.82   0.000
cell.lineOAW-42                               0.40 0.17 0.95   0.041
cell.lineSK-OV-3                              0.35 0.15 0.83   0.020
cell.lineEFO-27:treatmentAc                   1.20 0.51 2.86   0.674
cell.lineOAW-42:treatmentAc                   0.99 0.40 2.49   0.989
cell.lineSK-OV-3:treatmentAc                  1.03 0.43 2.44   0.953
cell.lineEFO-27:treatmentHx                   0.89 0.38 2.12   0.799
cell.lineOAW-42:treatmentHx                   0.99 0.42 2.36   0.987
cell.lineSK-OV-3:treatmentHx                  1.01 0.42 2.39   0.985
cell.lineEFO-27:compartmentextra              0.18 0.07 0.42   0.000
cell.lineOAW-42:compartmentextra              0.46 0.20 1.10   0.087
cell.lineSK-OV-3:compartmentextra             1.28 0.54 3.05   0.574
treatmentAc:compartmentextra                  1.36 0.40 4.61   0.626
treatmentHx:compartmentextra                  1.36 0.40 4.63   0.621
cell.lineOAW-42:treatmentAc:compartmentextra  0.77 0.13 4.47   0.774
cell.lineSK-OV-3:treatmentAc:compartmentextra 0.47 0.08 2.66   0.398
cell.lineOAW-42:treatmentHx:compartmentextra  0.98 0.17 5.55   0.985
cell.lineSK-OV-3:treatmentHx:compartmentextra 0.44 0.08 2.50   0.359


*** miR.10a

$ConfidenceIntervals
                                               est   LL     UL p.value
(Intercept)                                   0.99 0.23   4.28   0.985
cell.lineOAW-42                               0.06 0.01   0.44   0.008
cell.lineSK-OV-3                              0.18 0.02   1.40   0.105
cell.lineEFO-27:treatmentAc                   1.20 0.15   9.60   0.861
cell.lineOAW-42:treatmentAc                   0.83 0.09   7.46   0.865
cell.lineSK-OV-3:treatmentAc                  1.08 0.14   8.61   0.942
cell.lineEFO-27:treatmentHx                   0.88 0.11   7.03   0.906
cell.lineOAW-42:treatmentHx                   0.85 0.09   7.64   0.882
cell.lineSK-OV-3:treatmentHx                  0.96 0.12   7.68   0.973
cell.lineEFO-27:compartmentextra              0.70 0.09   5.61   0.741
cell.lineOAW-42:compartmentextra              4.20 0.46  37.92   0.206
cell.lineSK-OV-3:compartmentextra             3.33 0.42  26.49   0.260
treatmentAc:compartmentextra                  1.11 0.06  20.92   0.944
treatmentHx:compartmentextra                  1.28 0.06  26.31   0.874
cell.lineOAW-42:treatmentAc:compartmentextra  2.82 0.04 216.32   0.641
cell.lineSK-OV-3:treatmentAc:compartmentextra 0.39 0.01  24.50   0.655
cell.lineOAW-42:treatmentHx:compartmentextra  1.07 0.01  81.86   0.977
cell.lineSK-OV-3:treatmentHx:compartmentextra 0.73 0.01  49.08   0.882


*** miR.15a

$ConfidenceIntervals
                                                 est    LL      UL p.value
(Intercept)                                     0.26  0.03    2.00   0.198
cell.lineOAW-42                                 0.72  0.04   13.13   0.822
cell.lineSK-OV-3                                0.49  0.03    8.99   0.632
cell.lineEFO-27:treatmentAc                     1.07  0.05   23.34   0.967
cell.lineOAW-42:treatmentAc                     1.51  0.07   32.98   0.795
cell.lineSK-OV-3:treatmentAc                    0.92  0.05   16.80   0.953
cell.lineEFO-27:treatmentHx                     1.08  0.06   19.89   0.956
cell.lineOAW-42:treatmentHx                     1.05  0.06   19.27   0.973
cell.lineSK-OV-3:treatmentHx                    0.95  0.05   17.42   0.973
cell.lineEFO-27:compartmentextra              428.64 23.38 7859.65   0.000
cell.lineOAW-42:compartmentextra              438.58 23.92 8041.82   0.000
cell.lineSK-OV-3:compartmentextra             536.59 29.26 9838.90   0.000
treatmentAc:compartmentextra                    1.07  0.02   73.99   0.977
treatmentHx:compartmentextra                    0.51  0.01   31.24   0.750
cell.lineOAW-42:treatmentAc:compartmentextra    0.16  0.00   63.34   0.548
cell.lineSK-OV-3:treatmentAc:compartmentextra   0.54  0.00  197.82   0.837
cell.lineOAW-42:treatmentHx:compartmentextra    4.63  0.01 1556.21   0.607
cell.lineSK-OV-3:treatmentHx:compartmentextra   1.08  0.00  364.76   0.978


*** miR.15b

$ConfidenceIntervals
                                               est   LL   UL p.value
(Intercept)                                   3.91 2.30 6.65   0.000
cell.lineOAW-42                               0.77 0.36 1.62   0.489
cell.lineSK-OV-3                              0.58 0.27 1.23   0.157
cell.lineEFO-27:treatmentAc                   1.11 0.52 2.35   0.789
cell.lineOAW-42:treatmentAc                   0.97 0.44 2.15   0.936
cell.lineSK-OV-3:treatmentAc                  0.98 0.46 2.07   0.953
cell.lineEFO-27:treatmentHx                   1.04 0.49 2.20   0.920
cell.lineOAW-42:treatmentHx                   1.09 0.52 2.32   0.818
cell.lineSK-OV-3:treatmentHx                  0.99 0.46 2.09   0.969
cell.lineEFO-27:compartmentextra              0.48 0.23 1.02   0.060
cell.lineOAW-42:compartmentextra              0.68 0.32 1.44   0.314
cell.lineSK-OV-3:compartmentextra             1.21 0.57 2.56   0.622
treatmentAc:compartmentextra                  1.60 0.55 4.63   0.388
treatmentHx:compartmentextra                  0.99 0.34 2.86   0.982
cell.lineOAW-42:treatmentAc:compartmentextra  0.60 0.13 2.76   0.514
cell.lineSK-OV-3:treatmentAc:compartmentextra 0.39 0.09 1.77   0.228
cell.lineOAW-42:treatmentHx:compartmentextra  1.44 0.32 6.46   0.637
cell.lineSK-OV-3:treatmentHx:compartmentextra 0.67 0.15 3.02   0.605


*** miR.19b

$ConfidenceIntervals
                                               est   LL    UL p.value
(Intercept)                                   0.21 0.09  0.50   0.001
cell.lineOAW-42                               1.01 0.30  3.36   0.986
cell.lineSK-OV-3                              1.01 0.30  3.34   0.990
cell.lineEFO-27:treatmentAc                   1.18 0.33  4.21   0.800
cell.lineOAW-42:treatmentAc                   0.94 0.26  3.34   0.918
cell.lineSK-OV-3:treatmentAc                  0.83 0.23  2.97   0.779
cell.lineEFO-27:treatmentHx                   1.19 0.36  3.93   0.782
cell.lineOAW-42:treatmentHx                   0.59 0.17  2.12   0.424
cell.lineSK-OV-3:treatmentHx                  1.16 0.35  3.86   0.807
cell.lineEFO-27:compartmentextra              3.15 0.95 10.44   0.065
cell.lineOAW-42:compartmentextra              2.07 0.62  6.86   0.240
cell.lineSK-OV-3:compartmentextra             2.15 0.65  7.15   0.214
treatmentAc:compartmentextra                  0.77 0.13  4.45   0.775
treatmentHx:compartmentextra                  0.49 0.09  2.70   0.419
cell.lineOAW-42:treatmentAc:compartmentextra  2.86 0.24 33.93   0.408
cell.lineSK-OV-3:treatmentAc:compartmentextra 2.81 0.24 33.28   0.416
cell.lineOAW-42:treatmentHx:compartmentextra  6.81 0.60 77.90   0.127
cell.lineSK-OV-3:treatmentHx:compartmentextra 4.97 0.45 54.77   0.195


*** miR.20a

$ConfidenceIntervals
                                               est   LL    UL p.value
(Intercept)                                   0.47 0.23  0.97   0.043
cell.lineOAW-42                               0.80 0.29  2.20   0.662
cell.lineSK-OV-3                              1.20 0.44  3.32   0.722
cell.lineEFO-27:treatmentAc                   1.72 0.62  4.73   0.301
cell.lineOAW-42:treatmentAc                   1.32 0.45  3.88   0.612
cell.lineSK-OV-3:treatmentAc                  1.00 0.34  2.95   0.994
cell.lineEFO-27:treatmentHx                   1.20 0.44  3.32   0.723
cell.lineOAW-42:treatmentHx                   1.25 0.45  3.45   0.666
cell.lineSK-OV-3:treatmentHx                  1.26 0.46  3.49   0.652
cell.lineEFO-27:compartmentextra              3.73 1.35 10.28   0.013
cell.lineOAW-42:compartmentextra              5.74 2.08 15.83   0.001
cell.lineSK-OV-3:compartmentextra             5.08 1.84 14.00   0.002
treatmentAc:compartmentextra                  1.05 0.25  4.42   0.945
treatmentHx:compartmentextra                  0.79 0.19  3.31   0.747
cell.lineOAW-42:treatmentAc:compartmentextra  1.21 0.15  9.49   0.858
cell.lineSK-OV-3:treatmentAc:compartmentextra 0.83 0.11  6.52   0.861
cell.lineOAW-42:treatmentHx:compartmentextra  1.33 0.17 10.10   0.785
cell.lineSK-OV-3:treatmentHx:compartmentextra 0.67 0.09  5.10   0.700


*** miR.21

$ConfidenceIntervals
                                                est   LL     UL p.value
(Intercept)                                   21.55 4.51 103.06   0.000
cell.lineOAW-42                                0.65 0.07   5.95   0.705
cell.lineSK-OV-3                               0.25 0.03   2.25   0.219
cell.lineEFO-27:treatmentAc                    0.78 0.07   8.18   0.838
cell.lineOAW-42:treatmentAc                    1.45 0.14  15.15   0.758
cell.lineSK-OV-3:treatmentAc                   1.31 0.14  11.99   0.811
cell.lineEFO-27:treatmentHx                    1.11 0.12  10.18   0.924
cell.lineOAW-42:treatmentHx                    0.63 0.07   5.80   0.688
cell.lineSK-OV-3:treatmentHx                   1.12 0.12  10.25   0.920
cell.lineEFO-27:compartmentextra               0.31 0.03   2.86   0.308
cell.lineOAW-42:compartmentextra               0.50 0.05   4.56   0.540
cell.lineSK-OV-3:compartmentextra              0.38 0.04   3.99   0.423
treatmentAc:compartmentextra                   1.91 0.08  48.09   0.695
treatmentHx:compartmentextra                   1.49 0.07  34.09   0.803
cell.lineOAW-42:treatmentAc:compartmentextra   1.35 0.01 129.47   0.897
cell.lineSK-OV-3:treatmentAc:compartmentextra  1.43 0.01 137.29   0.877
cell.lineOAW-42:treatmentHx:compartmentextra   2.37 0.03 197.76   0.704
cell.lineSK-OV-3:treatmentHx:compartmentextra  3.00 0.03 268.45   0.633


*** miR.100

$ConfidenceIntervals
                                                est   LL    UL p.value
(Intercept)                                    0.08 0.03  0.25   0.000
cell.lineOAW-42                                3.20 0.68 15.20   0.148
cell.lineSK-OV-3                              10.29 2.17 48.83   0.005
cell.lineEFO-27:treatmentAc                    1.07 0.20  5.57   0.938
cell.lineOAW-42:treatmentAc                    1.07 0.21  5.58   0.937
cell.lineSK-OV-3:treatmentAc                   0.95 0.20  4.51   0.948
cell.lineEFO-27:treatmentHx                    0.87 0.18  4.14   0.863
cell.lineOAW-42:treatmentHx                    0.97 0.21  4.62   0.973
cell.lineSK-OV-3:treatmentHx                   0.96 0.20  4.56   0.960
cell.lineEFO-27:compartmentextra               0.40 0.08  1.90   0.252
cell.lineOAW-42:compartmentextra               0.51 0.10  2.64   0.423
cell.lineSK-OV-3:compartmentextra              0.48 0.10  2.27   0.358
treatmentAc:compartmentextra                   0.59 0.06  6.09   0.659
treatmentHx:compartmentextra                   0.95 0.10  9.18   0.964
cell.lineOAW-42:treatmentAc:compartmentextra   2.31 0.08 62.83   0.621
cell.lineSK-OV-3:treatmentAc:compartmentextra  3.06 0.12 79.56   0.503
cell.lineOAW-42:treatmentHx:compartmentextra   2.03 0.08 52.74   0.671
cell.lineSK-OV-3:treatmentHx:compartmentextra  3.22 0.13 79.75   0.478


*** miR.125b

$ConfidenceIntervals
                                                est    LL     UL p.value
(Intercept)                                    0.01  0.00   0.06   0.000
cell.lineOAW-42                               95.99 14.66 628.61   0.000
cell.lineSK-OV-3                              70.14 10.71 459.31   0.000
cell.lineEFO-27:treatmentAc                    0.76  0.07   7.99   0.822
cell.lineOAW-42:treatmentAc                    1.01  0.18   5.65   0.995
cell.lineSK-OV-3:treatmentAc                   0.96  0.19   4.88   0.960
cell.lineEFO-27:treatmentHx                    0.65  0.08   5.30   0.687
cell.lineOAW-42:treatmentHx                    0.26  0.05   1.32   0.109
cell.lineSK-OV-3:treatmentHx                   0.93  0.18   4.76   0.935
cell.lineEFO-27:compartmentextra               6.05  0.92  39.61   0.065
cell.lineOAW-42:compartmentextra               1.28  0.20   8.41   0.795
cell.lineSK-OV-3:compartmentextra              0.47  0.09   2.38   0.365
treatmentAc:compartmentextra                   0.48  0.03   8.86   0.624
treatmentHx:compartmentextra                   0.57  0.04   8.18   0.683
cell.lineOAW-42:treatmentAc:compartmentextra   2.79  0.06 140.22   0.609
cell.lineSK-OV-3:treatmentAc:compartmentextra  2.42  0.06  99.44   0.642
cell.lineOAW-42:treatmentHx:compartmentextra   2.61  0.07  99.16   0.608
cell.lineSK-OV-3:treatmentHx:compartmentextra  3.55  0.11 119.51   0.483


*** miR.155

No result due to missing data


*** miR.222

$ConfidenceIntervals
                                               est   LL    UL p.value
(Intercept)                                   2.64 1.14  6.11   0.027
cell.lineOAW-42                               0.61 0.19  2.00   0.416
cell.lineSK-OV-3                              0.16 0.05  0.53   0.004
cell.lineEFO-27:treatmentAc                   1.07 0.30  3.76   0.921
cell.lineOAW-42:treatmentAc                   0.97 0.28  3.43   0.964
cell.lineSK-OV-3:treatmentAc                  1.12 0.34  3.67   0.856
cell.lineEFO-27:treatmentHx                   0.97 0.29  3.17   0.954
cell.lineOAW-42:treatmentHx                   1.13 0.34  3.71   0.840
cell.lineSK-OV-3:treatmentHx                  1.05 0.32  3.44   0.940
cell.lineEFO-27:compartmentextra              0.12 0.03  0.42   0.002
cell.lineOAW-42:compartmentextra              0.14 0.04  0.48   0.003
cell.lineSK-OV-3:compartmentextra             0.36 0.11  1.18   0.097
treatmentAc:compartmentextra                  1.47 0.22  9.91   0.695
treatmentHx:compartmentextra                  0.58 0.10  3.28   0.540
cell.lineOAW-42:treatmentAc:compartmentextra  0.45 0.03  6.11   0.549
cell.lineSK-OV-3:treatmentAc:compartmentextra 0.84 0.07 10.69   0.893
cell.lineOAW-42:treatmentHx:compartmentextra  2.10 0.18 24.39   0.554
cell.lineSK-OV-3:treatmentHx:compartmentextra 3.24 0.29 36.23   0.343
